# Supplementary material for: Nuclear environmental DNA resolves fine-scale population genetic structure in an aquatic habitat
Source: iScience. 2023 Dec 7;27(1):108669. doi: 10.1016/j.isci.2023.108669 (PMC10788193; doi:10.1016/j.isci.2023.108669)
Supplement: Table S1. Samples used for nanopore sequencing of bacterial community composition, and outputs from the KrakenUniq assignment analysis [file mmc1.xlsx]

## Sheet: Table S1
Table S1 – Samples used for nanopore sequencing of bacterial community composition, and outputs from the KrakenUniq assignment analysis.
Sample analysis Code	Sample collection depth (m)	Extraction ID	Volume filtered (ml)	Number of reads generated	Reads assigned to bacteria
N-01	3	3mA	720	136544	5668
N-02	3	3mB	720	120918	8074
N-03	22	22mA	1500	116424	2884
N-04	22	22mB*	1500	203788	5215
N-05	3	3m-10	600	369208	8271
N-06	7	7m-8	480	154701	3191
N-07	12	12m-8	480	147284	4193
N-08	18	18m-9	540	209429	2761
N-09	22	22m-25	1500	151360	5910
