# Supplementary material for: Nuclear environmental DNA resolves fine-scale population genetic structure in an aquatic habitat
Source: iScience. 2023 Dec 7;27(1):108669. doi: 10.1016/j.isci.2023.108669 (PMC10788193; doi:10.1016/j.isci.2023.108669)
Supplement: Table S2. Primers used for generation of SNP-containing amplicons — Coordinates of two of the 100 primer pairs could not be located in the reference fAstCal1.2 genome, so were not included in data analyses, and are represented by NA in the “fAstCal1.2 position” and “Amplicon size” fields. [file mmc2.xlsx]

## Sheet: Table S2
Table S2 – Primers used for generation of SNP-containing amplicons. Coordinates of 2 of the 100 primer pairs could not be located in the reference fAstCal1.2 genome, so were not included in data analyses, and are represented by NA in the "fAstCal1.2 position" and "Amplicon size" fields.
fAstCal1.2 position	ID #1 name (Malinsky et al. 2015)	ID #1 sequence	ID #2 name (Malinsky et al. 2015)	ID #2 sequence	Amplicon Group	Lower Tm (°C)	Annealing Temperature (°C)	Amplicon size (bp)
NC_039302.1: 18150667-18150759	scaffold_7_3305216_F	CGGGAGGCTTAGAGAAATTC	scaffold_7_3305216_R	GCTACAATAGAAAACTTGCC	3	51	54	93
NC_039302.1:18137352-18137426	scaffold_7_3318579_F	ACTCCAAAGGACACTTGCAG	scaffold_7_3318579_R	CTACTACTTCACTGGACCTG	10	53.4	57	75
NC_039302.1:18150804-18150888	scaffold_7_3305104_F	GTTACAGTGAGTGGATAGCG	scaffold_7_3305104_R	TTTCGGTCTGTTCGGTTCAC	14	54.3	58	85
NC_039303.1: 19153339-19153419	scaffold_91_530091_F	TGCACAGCAGGTTGAAGAAG	scaffold_91_530091_R	CCAGTTATAAGCAGTAAACG	2	50.1	54	81
NC_039303.1: 5828419-5828502	scaffold_34_2802787_F	TCTCTTGCATATGTGATGAG	scaffold_34_2802787_R	ACTGCTTGCAAAACAGTGTC	2	50.6	54	84
NC_039303.1:13190007-13190092	scaffold_29_3346390_F	AAACACAACAGCAGGTCCAC	scaffold_29_3346390_R	TATGGTCATTCGCGCATCTC	21	56.6	60	86
NC_039303.1:19537149-19537227	scaffold_91_117365_F	GTAACTGGCACACACACAAG	scaffold_91_117365_R	GAATCTTAGGAGGTTAAGGC	5	52.2	55	79
NC_039303.1:19595160-19595258	scaffold_91_55547_F	TATTCAGAAAAGCAGCGGTC	scaffold_91_55547_R	GCACTAGCATGGCTCAAGAC	15	54.8	58	99
NC_039303.1:19595936-19596014	scaffold_91_54791_F	TGCTGTGTCACTACTATTGC	scaffold_91_54791_R	CAAAGTGTGGCTCTGTTGTC	11	53.3	57	79
NC_039303.1:19598990-19599085	scaffold_87_112_F	ATCGGTGGCTGACTAAATAC	scaffold_87_112_R	GACCACTGGTAGTTTGTTAG	8	52.5	56	96
NC_039303.1:19604233-19604311	scaffold_87_5003_F	TCTTGTTAACGATCCCCGTC	scaffold_87_5003_R	TCCATGCTGGTTTGTGCTTC	26	57.3	62	79
NC_039303.1:19631768-19631839	scaffold_91_11230_F	TCAGCACTTTTGCAACACCG	scaffold_91_11230_R	CGAATTTGAAGACAACAGGAG	23	56.9	60	72
NC_039303.1:19648535-19648621	scaffold_87_50289_F	GCAGGAAAAGCTGCAAAGAG	scaffold_87_50289_R	GCTTGCCAAGATGCTAAAAC	13	54.1	57	87
NC_039303.1:19649583-19649673	scaffold_87_51344_F	GAAGAGAAGTGAATGAAGTG	scaffold_87_51344_R	TCAAGCATCCCAACGTTTCC	3	50.7	54	91
NC_039303.1:4792370-4792466	scaffold_15_7238850_F	CATGTTACAAACAGCAGAAC	scaffold_15_7238850_R	TGATAAAACTGGTGAAGGCG	4	51.4	55	97
NC_039303.1:5263663-5263754	scaffold_34_2235172_F	TTTATCTTCTTCCCCTCCTG	scaffold_34_2235172_R	CACGAAAACTGGACAAAGCC	10	53.8	57	92
NC_039303.1:5279288-5279366	scaffold_259_243418_F	ACGGTACACCGAACCACAG	scaffold_259_243418_R	GCTTCTGCATTGTTGGATGG	20	56.3	60	79
NC_039303.1:5279288-5279366	scaffold_34_2250784_F	GAGTCAGAGTCAAGTCAGAG	scaffold_34_2250784_R	TTTTTGGTTGGTGCTGGGTG	11	54	57	79
NC_039304.1:209984-210080	scaffold_316_213151_F	TGGTAGACAGGTCAAACCAG	scaffold_316_213151_R	CATATACTGATTTGAGCAC	1	46.7	52	97
NC_039304.1:210324-210419	scaffold_316_212810_F	TCAAAGGATCCAGGAACAGG	scaffold_316_212810_R	TATTGCTGTACCCAGTGGGC	24	57.1	60	96
NC_039304.1:4614342-4614428	scaffold_126_1275145_F	ACACGCACACACACTCATAC	scaffold_126_1275145_R	AGGATGTGAATCTTGCACTG	13	54.2	57	87
NC_039304.1:5849033-5849117	scaffold_126_38797_F	GGCAGAGATAGAGATGGTAG	scaffold_126_38797_R	TTACCGCAGCAGATCATCTC	8	52.7	56	85
NC_039304.1:5854967-5855044	scaffold_126_32880_F	TCCTTTAAGTTGTCTTCAGG	scaffold_126_32880_R	GCAGCCACTATCTCAAAAGG	6	52	55	78
NC_039305.1: 4604664-4604733	scaffold_126_1284768_F	CTACAGATTTCTTGGCTGTG	scaffold_126_1284768_R	GAGTACCTTTAGGATGGTGG	7	52.6	55	70
NC_039305.1:17421912-17421992	scaffold_55_2299953_F	TTGTCTGGCTCTGGACACC	scaffold_55_2299953_R	TGATCTCCTGCTCCCCTTG	24	58.9	60	81
NC_039305.1:18594276-18594374	scaffold_55_3424572_F	GGCCTAGGCTGACAAAATAC	scaffold_55_3424572_R	GTGCTTCATTGAACACTTTG	4	52.2	55	99
NC_039305.1:18605925-18606003	scaffold_55_3435034_F	AAGACTTTGGAGTGGCCAAG	scaffold_55_3435034_R	GCCACATTGGAGGGTTTTTG	26	57.3	62	79
NC_039305.1:18606405-18606487	scaffold_55_3435507_F	TGGCAGTTAAAACATCTGAG	scaffold_55_3435507_R	AGATGGGATGGAGAGCATTC	7	52.2	55	83
NC_039305.1:18623550-18623630	scaffold_55_3453112_F	AAAGGTGAACCGAAAACAAC	scaffold_55_3453112_R	GGCATTCTTCTAAATTTGCAC	16	54.4	59	81
NC_039305.1:18650990-18651067	scaffold_55_3480538_F	GTGAATCTGTCCAACAAGGC	scaffold_55_3480538_R	CTTGCCATTGTGGCAAGAAC	21	56.3	60	78
NC_039306.1: 9107741-9107849	scaffold_15_2962256_F	TGAAAGCCTGTCATCCAATG	scaffold_15_2962256_R	TCTGATGACGGCTTCATCTC	17	55	59	109
NC_039306.1: 9110532-9110612	scaffold_15_2959443_F	TCTTCCTGAGTCTGGAGTTC	scaffold_15_2959443_R	TCAAGCTAAAAAGTCGCTAC	5	52.1	55	81
NC_039306.1:15176943-15177034	scaffold_18_4359768_F	TGGAAATGCTTAGTGTATG	scaffold_18_4359768_R	CCTCTGTGTATTAACTGCCC	1	48.7	52	92
NC_039306.1:4761947-4762023	scaffold_15_7269758_F	GACTAAAAGAGATGGATGCG	scaffold_15_7269758_R	CCTAGATCTCCCTTGTTCTG	9	52.8	56	77
NC_039306.1:4762211-4762293	scaffold_15_7269475_F	GGGATGGACTTTATTAGCTC	scaffold_15_7269475_R	CATGTGAGTCTCTTCTCTTG	6	52.1	55	83
NC_039306.1:4776471-4776567	scaffold_15_7254754_F	CTGGCTGACACAACAAATGC	scaffold_15_7254754_R	GTTTTTCGTTGGGTTGACTG	19	55.3	59	97
NC_039306.1:4778849-4778939	scaffold_15_7252309_F	GTTGTACTCACAATTCCCTG	scaffold_15_7252309_R	AAGCTCCCTTACCCTGTGAC	9	53.2	56	91
NC_039306.1:4779395-4779472	scaffold_15_7251797_F	CTAGGTCACAGGATATCAAG	scaffold_15_7251797_R	CTGAAGAAGCCTCACTACTC	2	50.7	54	78
NC_039306.1:6569222-6569303	scaffold_15_5458471_F	TTGAGCAAGGCAAGGAACTC	scaffold_15_5458471_R	TCTGCAACCTCAACTCCTTC	23	57	60	82
NC_039306.1:6572346-6572438	scaffold_15_5455316_F	GCGCTAATTGAACTCATACAC	scaffold_15_5455316_R	AAACTCAGCCACCAGGAAAC	18	55.9	59	93
NC_039307.1:18253893-18253972	scaffold_97_188537_F	CTCATGTTATGCACAGCCAG	scaffold_97_188537_R	CTGCATGCAGTGGCAAAGTC	17	54.9	59	80
NC_039307.1:18256911-18257005	scaffold_97_193146_F	TAACAGTGGGTGGGTCGTCT	scaffold_97_193146_R	GTCATGTCCTGGAGAAATAG	4	52.1	55	95
NC_039307.1:18257158-18257233	scaffold_97_193356_F	GGGTTGTTAGTAACAAAGTGC	scaffold_97_193356_R	GTTGGGTCTACACAAAGCAG	20	55.7	60	76
NC_039307.1:20071021-20071113	scaffold_97_2055581_F	CAGTCAGACTTGCTTAATGC	scaffold_97_2055581_R	GCACCAAAAACATGTATCAG	5	51.6	55	93
NC_039307.1:5101672-5101768	scaffold_1_4365113_F	CAGTCTCAACCATTTTAACC	scaffold_1_4365113_R	CAATATAAATCAGCTTGAGGC	3	51.4	54	97
NC_039307.1:5101887-5101962	scaffold_1_4365291_F	GAAATCTCCAGCAGAACCAG	scaffold_1_4365291_R	AATCTCTGTCTCTTCACCCC	19	55.5	59	76
NC_039313.1:11958011-11958088	scaffold_14_3663857_F	TACTTCGAAGAGCGCGACAG	scaffold_14_3663857_R	TCGACTCACACAGCTCCAC	25	58.8	61	78
NC_039313.1:12453245-12453322	scaffold_14_4168852_F	TTTTTCCTTCCCTGTCTCCC	scaffold_14_4168852_R	CGTATGGACGCACAAGAGAG	24	57.3	60	78
NC_039314.1: 19393566-19393632	scaffold_26_1611369_F	TACCCTGGAAAAAGAACAGC	scaffold_26_1611369_R	AATAGTTGTAGGACCGTCCG	17	55.1	59	67
NC_039314.1:31299807-31299892	scaffold_217_517341_F	GTGGCACTCAAGCATGATAC	scaffold_217_517341_R	TATTGTTCCTGCAGGACGAG	16	55.1	59	86
NC_039314.1:5822125-5822223	scaffold_38_642672_F	ATTTCTGCCCCCAAAGTGTG	scaffold_38_642672_R	CAGTATCCAAAACCAAGAGC	11	53.3	57	99
NC_039315.1: 7229222-7229307	scaffold_67_1284312_F	AAATCACTCCGCTCCTTCTC	scaffold_67_1284312_R	TGTTTTCCCCCCTTCCATTC	25	56.7	61	86
NC_039315.1:7227250-7227324	scaffold_67_1282346_F	TCTACGGTCTGATGGTGAAG	scaffold_67_1282346_R	GAGAAGACCCTACAGTCTTG	13	54.2	57	75
NC_039316.1:10792037-10792119	scaffold_146_1672851_F	GTGACAGAAATACATCAGCC	scaffold_146_1672851_R	TTATTGCGTGACGTCCTACC	9	52.8	56	83
NC_039318.1:37053308-37053391	scaffold_35_1693366_F	ACATGAATGACTCGTGTCTC	scaffold_35_1693366_R	CCCTCACCACACTAACAATG	12	54	57	84
NC_039319.1:16249680-16249763	scaffold_6_7294300_F	CGACCAGTAACTTACTCAGC	scaffold_6_7294300_R	GGATGAAGAGGAGGAAGAAG	15	54.5	58	84
NC_039321.1:8360165-8360243	scaffold_12_3793994_F	ATGTAACGAGACCAGCCGAC	scaffold_12_3793994_R	CTATTATGGGCTTGGCCTTC	15	54.9	58	79
NC_039321.1:8360555-8360644	scaffold_12_3793589_F	ACTGCTTGTTCATGCAGATG	scaffold_12_3793589_R	TTGGACCAGTCTTCATGACC	14	54.4	58	90
NC_039322.1: 9118043-9118122	scaffold_19_377749_F	GGTCCAGATGATGGTTTCAG	scaffold_19_377749_R	TGGTCCACATCATCCTCTTC	20	55.6	60	80
NC_039323.1: 25848688-25848776	scaffold_88_1675293_F	AACTAAACTCTCCCTACACG	scaffold_88_1675293_R	GCATTATATTCAGTGCAAGTG	11	53.3	57	89
NC_039323.1: 25961237-25961319	scaffold_88_1781770_F	GAGTCACTGAAGTACTAGCC	scaffold_88_1781770_R	TGACAAGAAGCTTGGTGCTG	13	53.6	57	83
NC_039323.1: 38371668-38371752	scaffold_30_6452026_F	TATGTCCCTGGAAACAGCTC	scaffold_30_6452026_R	GCGTGCATTAAGCAGCATAC	18	55.4	59	85
NC_039323.1: 39302666-39302749	scaffold_259_249905_F	TAGTGATAAATACGAAGTG	scaffold_259_249905_R	GTGCAATCCTCCTGAATACG	1	45.5	52	84
NC_039323.1: 4233539-4233629	scaffold_40_1882810_F	AGGTGAGAGAAGGAAGCTTG	scaffold_40_1882810_R	TATAGAGTGAGCAGCAGAGG	12	54.1	57	91
NC_039323.1:10794179-10794254	scaffold_31_426382_F	GATTTGAGGCTCGTCTCTTG	scaffold_31_426382_R	AACCTGAAGTCAGTGCTCA	19	55.3	59	76
NC_039323.1:12237852-12237949	scaffold_31_1867496_F	TTTGTCTGTGCTGTCTCTGG	scaffold_31_1867496_R	ATGCTAGGCCTGACCTAGAC	22	56.7	60	98
NC_039323.1:23282654-23282751	scaffold_82_2709101_F	CGTAGTCGCCTCTGCTTTAC	scaffold_82_2709101_R	CTGTTCAAGACACGCTTTGG	21	56.6	60	98
NC_039323.1:23305420-23305501	scaffold_82_2731927_F	GTGGATAAAATCCTCTCGTG	scaffold_82_2731927_R	GGTTTGAAAAAGGGCTTCTG	8	53	56	82
NC_039323.1:25383238-25383332	scaffold_88_1198991_F	CAGGTCTCTCATTTTGTGCC	scaffold_88_1198991_R	GACAAATATCTCTGCAACAG	2	50.3	54	95
NC_039323.1:25397625-25397708	scaffold_88_1213550_F	AACGCCTCTTACAAAAGGTC	scaffold_88_1213550_R	CACATCTATGCTAGGTGACG	14	53.8	58	84
NC_039323.1:25397787-25397880	scaffold_88_1213711_F	GACCTGATACTTCAAATACG	scaffold_88_1213711_R	GCACTACCTAGCATTAACTC	4	50.1	55	94
NC_039323.1:25493682-25493761	scaffold_88_1312010_F	ACTGTTACCCTGGTGGACCT	scaffold_88_1312010_R	AGCCCCTCTCCTGTTTTTGC	26	59.9	62	80
NC_039323.1:25627733-25627826	scaffold_88_1441936_F	TGTGAACTCCCGTGTTTGTG	scaffold_88_1441936_R	GCACTCGTTTCTCAAGTGTC	24	56.1	60	94
NC_039323.1:25654968-5655049	scaffold_88_1484291_F	TCACCTTAGACGGCTTTGAG	scaffold_88_1484291_R	TATCGCTGCCCTAATCTCTG	19	55.1	59	82
NC_039323.1:25658355-25658434	scaffold_88_1488398_F	GTATATTGGCAGCAGTTGCG	scaffold_88_1488398_R	GGGAGGACTTTGCCAAAAAC	22	55.3	60	80
NC_039323.1:25820992-25821061	scaffold_88_1647616_F	GAGTCTTTTGGTGGAGTGTG	scaffold_88_1647616_R	CACTAGAGCACAGGAACAAC	18	54.9	59	70
NC_039323.1:25828009-25828076	scaffold_88_1654621_F	ACACAGATGTTTATGCAGTG	scaffold_88_1654621_R	GTCGTAGCACTCCATCAAAC	6	51.7	55	68
NC_039323.1:25966113-25966194	scaffold_88_1786645_F	TGCCCCTGATTAAAAGACCC	scaffold_88_1786645_R	GTGTCATTTAAGGACCTCAG	8	52.7	56	82
NC_039323.1:25966365-25966434	scaffold_88_1786888_F	GTGCTTGATTTGGATCCCTC	scaffold_88_1786888_R	CATCTTTCATGTGTTTGTAGC	15	54.2	58	70
NC_039323.1:26003861-26003940	scaffold_88_1825839_F	ACAGCACTTTTATCTGTGCC	scaffold_88_1825839_R	CAGTCCGCATGCTGAAGTAT	17	54.4	59	80
NC_039323.1:26063978-26064058	scaffold_88_1886989_F	GGGCAGATGGAAATCTGAAC	scaffold_88_1886989_R	ACTCTACCTTCGTGCTTTCC	25	56.1	61	81
NC_039323.1:26103749-26103837	scaffold_88_1923134_F	CATGCCACAGTATGTTTCTC	scaffold_88_1923134_R	TGACTGCACAAATCTACCGC	10	52.9	57	89
NC_039323.1:26120925-26121019	scaffold_88_1940222_F	CATCAGTAAGTGAGATCACC	scaffold_88_1940222_R	TAGTGAGTTTCTGATGTGGG	5	51.8	55	95
NC_039323.1:26121208-26121274	scaffold_88_1940476_F	TGCTACGTTTTCCAAGTCGG	scaffold_88_1940476_R	GCATAGATCACCTGCAAGAC	16	54.7	59	67
NC_039323.1:26122836-26122925	scaffold_88_1942123_F	GCTTTGACCCTGGACATAAC	scaffold_88_1942123_R	GTGTGTGATGTGCTTGATTTG	23	55.8	60	90
NC_039323.1:26387832-26387926	scaffold_88_2222087_F	GATGTACCCTCGTTTTACTT	scaffold_88_2222087_R	CACCTTTAGAGAACCTGGAG	7	51.8	55	95
NC_039323.1:26387832-26387926	scaffold_88_2222122_F	CTTGCTGCTTGGAAGCAAAA	scaffold_88_2222122_R	TATTAAGATGGTAAATCGG	1	45.8	52	95
NC_039323.1:26589521-26589601	scaffold_88_2429606_F	GCCACTTCATTATGAGGCTG	scaffold_88_2429606_R	TCCAATTTCCTGTGTGCGAG	21	55.1	60	81
NC_039323.1:26630282-26630371	scaffold_88_2470678_F	CCAAAGCAGCTAAAACCATT	scaffold_88_2470678_R	AAAGTTCCTCTAACAGCCAC	9	53	56	90
NC_039323.1:26632973-26633068	scaffold_88_2473383_F	AGGGCGACCATCTAACAAAG	scaffold_88_2473383_R	GATCTTAAGGCACCAAACAG	12	53.3	57	96
NC_039323.1:26646652-26646733	scaffold_88_2487048_F	GTCCATAATGGTACGATCGC	scaffold_88_2487048_R	ACAATCAGGCACGAGTGAAG	20	55.1	60	82
NC_039323.1:31202717-31202813	scaffold_241_16987_F	CAACTGTTGATCAACTGGTC	scaffold_241_16987_R	TAAAGTGCCTTCTCTGCTTG	10	53.7	57	97
NC_039323.1:31218532-31218612	scaffold_241_32682_F	CTGGTCACAATTTCCCACAC	scaffold_241_32682_R	TTTCTCAGTCTGACTCTTGC	12	54.1	57	81
NC_039323.1:38367149-38367231	scaffold_30_6447512_F	GGTTAGTTCCAGGATTTCTC	scaffold_30_6447512_R	CCCCAAATTAGAGCCTTCAG	6	52.9	55	83
NC_039323.1:4497984-4498032	scaffold_40_1621279_F	GGCAGGGACCAATAATAAGG	scaffold_40_1621279_R	GGCCGAACATGACCTTCTTT	16	55.1	59	49
NC_039323.1:4530480-4530566	scaffold_40_1588728_F	GTAAATGGACGGAGAGATGC	scaffold_40_1588728_R	AAAGCAACCACGAGGCACAC	18	55.3	59	87
NC_039323.1:4530550-4530636	scaffold_40_1588650_F	TCTCTCCGTCCATTTACCTG	scaffold_40_1588650_R	GGTGCACCTATTTCTCCTG	14	55	58	87
NC_039323.1:7226659-7226749	scaffold_49_3025847_F	TCACCATCAGGTGTGGCGAT	scaffold_49_3025847_R	AACTTTTTGTCCCACGCAGG	22	58.4	60	91
NA	scaffold_55_3423696_F	GGTTGAAACTGACTCACTTTG	scaffold_55_3423696_R	GATGGATTGTTCCCCACAAC	23	56.7	60	NA
NA	scaffold_88_1185176_F	ATTTACAAAACACCACAGG	scaffold_88_1185176_R	ACTGGCCTTTAAGGTGTTGC	3	50.4	54	NA
