# Supplementary material for: Nuclear environmental DNA resolves fine-scale population genetic structure in an aquatic habitat
Source: iScience. 2023 Dec 7;27(1):108669. doi: 10.1016/j.isci.2023.108669 (PMC10788193; doi:10.1016/j.isci.2023.108669)
Supplement: Table S3. Samples used for the eDNA analysis targeting Astatotilapia calliptera SNPs [file mmc3.xlsx]

## Sheet: Table S3
Table S3 – Samples used for the eDNA analysis targeting A. calliptera SNPs
Sample analysis Code	Sample collection depth	Extraction ID	Library ID	Volume filtered(ml)	Nanodrop concentration (ng/ul)	Number of reads	Mapping success	Reads1	Reads2
1	3	210907_01	L07-01	840	55	20489542	0.4109	L07-01_S1_L001-4_R1_001_t2.fastq.gz	L07-01_S1_L001-4_R2_001_t2.fastq.gz
2	3	210907_02	L07-02	720	38	20196430	0.7486	L07-02_S2_L001-4_R1_001_t2.fastq.gz	L07-02_S2_L001-4_R2_001_t2.fastq.gz
3	22	210907_03	L07-03	480	17	18716758	0.722	L07-03_S3_L001-4_R1_001_t2.fastq.gz	L07-03_S3_L001-4_R2_001_t2.fastq.gz
4	22	210907_04	L07-04	480	22	21917982	0.8044	L07-04_S4_L001-4_R1_001_t2.fastq.gz	L07-04_S4_L001-4_R2_001_t2.fastq.gz
5	3	191216_01	L16-01	720	41	26194419	0.895	L16-01_S5_L001-4_R1_001_t2.fastq.gz	L16-01_S5_L001-4_R2_001_t2.fastq.gz
6	22	191216_02	L16-02	1560	99	12992931	0.6294	L16-02_S6_L001-4_R1_001_t2.fastq.gz	L16-02_S6_L001-4_R2_001_t2.fastq.gz
7	3	200217_01	L17-01	720	22	30436408	0.9489	L17-01_S7_L001-4_R1_001_t2.fastq.gz	L17-01_S7_L001-4_R2_001_t2.fastq.gz
8	3	200217_02	L17-02	720	32	16483929	0.2691	L17-02_S8_L001-4_R1_001_t2.fastq.gz	L17-02_S8_L001-4_R2_001_t2.fastq.gz
9	7	200217_03	L17-03	360	21	11292322	0.3352	L17-03_S9_L001-4_R1_001_t2.fastq.gz	L17-03_S9_L001-4_R2_001_t2.fastq.gz
10	7	200217_04	L17-04	360	14	13652153	0.2486	L17-04_S10_L001-4_R1_001_t2.fastq.gz	L17-04_S10_L001-4_R2_001_t2.fastq.gz
11	12	200217_05	L17-05	540	9	15460119	0.6519	L17-05_S11_L001-4_R1_001_t2.fastq.gz	L17-05_S11_L001-4_R2_001_t2.fastq.gz
12	12	200217_06	L17-06	600	16	12445640	0.5236	L17-06_S12_L001-4_R1_001_t2.fastq.gz	L17-06_S12_L001-4_R2_001_t2.fastq.gz
13	18	200217_07	L17-07	480	44	7368881	0.147	L17-07_S13_L001-4_R1_001_t2.fastq.gz	L17-07_S13_L001-4_R2_001_t2.fastq.gz
14	18	200217_08	L17-08	600	19	10104935	0.2863	L17-08_S14_L001-4_R1_001_t2.fastq.gz	L17-08_S14_L001-4_R2_001_t2.fastq.gz
15	22	200217_09	L17-09	1320	10	19235065	0.4397	L17-09_S15_L001-4_R1_001_t2.fastq.gz	L17-09_S15_L001-4_R2_001_t2.fastq.gz
16	22	200217_10	L17-10	1020	81	16095402	0.3496	L17-10_S16_L001-4_R1_001_t2.fastq.gz	L17-10_S16_L001-4_R2_001_t2.fastq.gz
