# Supplementary material for: Nuclear environmental DNA resolves fine-scale population genetic structure in an aquatic habitat
Source: iScience. 2023 Dec 7;27(1):108669. doi: 10.1016/j.isci.2023.108669 (PMC10788193; doi:10.1016/j.isci.2023.108669)
Supplement: Table S4. Numbers of reads with the reference and alternative alleles of 120 biallelic SNPs (across 98 loci) in 16 eDNA samples — Codes refer to samples described in Table S3. [file mmc4.xlsx]

## Sheet: TableS4
Table S4 – Numbers of reads with the reference and alternative alleles of 120 biallelic SNPs (across 98 loci) in 16 eDNA samples. Codes refer to samples described in Table S3.
				Sample01	Sample01	Sample01	Sample02	Sample02	Sample02	Sample03	Sample03	Sample03	Sample04	Sample04	Sample04	Sample05	Sample05	Sample05	Sample06	Sample06	Sample06	Sample07	Sample07	Sample07	Sample08	Sample08	Sample08	Sample09	Sample09	Sample09	Sample10	Sample10	Sample10	Sample11	Sample11	Sample11	Sample12	Sample12	Sample12	Sample13	Sample13	Sample13	Sample14	Sample14	Sample14	Sample15	Sample15	Sample15	Sample16
Chromosome	Position	Reference allele	Alternative Allele	refCount	altCount	totalCount	refCount	altCount	totalCount	refCount	altCount	totalCount	refCount	altCount	totalCount	refCount	altCount	totalCount	refCount	altCount	totalCount	refCount	altCount	totalCount	refCount	altCount	totalCount	refCount	altCount	totalCount	refCount	altCount	totalCount	refCount	altCount	totalCount	refCount	altCount	totalCount	refCount	altCount	totalCount	refCount	altCount	totalCount	refCount	altCount	totalCount	refCount
NC_039302.1	18137392	C	T	198	149909	150107	213	142584	142797	0	60	60	101	89880	89981	358	271489	271847	1	390	391	7	120	127	1	59	60	2	5	7	0	6	6	14417	105	14522	32	28	60	1	0	1	1	1	2	1	4	5	1
NC_039302.1	18137417	C	A	162440	24	162464	282490	27	282517	8673	0	8673	100661	8	100669	271625	37	271662	23823	0	23823	187677	0	187677	89	0	89	11648	0	11648	30127	0	30127	23875	2	23877	4092	0	4092	701	0	701	27039	0	27039	24547	0	24547	29735
NC_039302.1	18150733	G	A	0	18	18	0	241	241	0	0	0	0	0	0	0	1	1	0	0	0	0	0	0	0	0	0	0	0	0	0	0	0	0	0	0	0	1	1	0	0	0	0	0	0	0	0	0	0
NC_039302.1	18150845	C	T	0	0	0	0	0	0	0	0	0	0	0	0	0	0	0	0	0	0	0	0	0	0	0	0	0	0	0	0	0	0	0	0	0	0	0	0	0	0	0	0	0	0	0	0	0	0
NC_039302.1	18150859	A	G	0	0	0	0	0	0	0	0	0	0	0	0	0	0	0	0	0	0	0	0	0	0	0	0	0	0	0	0	0	0	0	0	0	0	0	0	0	0	0	0	0	0	0	0	0	0
NC_039303.1	4792398	C	T	0	0	0	0	0	0	0	0	0	0	0	0	0	0	0	0	0	0	0	0	0	0	0	0	0	0	0	0	0	0	0	0	0	0	0	0	0	0	0	0	0	0	0	0	0	0
NC_039303.1	5263686	T	G	0	0	0	0	0	0	0	0	0	1	1	2	0	0	0	0	0	0	0	0	0	0	0	0	0	0	0	0	0	0	0	0	0	0	0	0	0	0	0	0	0	0	262	0	262	0
NC_039303.1	5263716	A	G	0	19	19	0	188	188	0	21	21	9	8838	8847	0	0	0	0	3	3	0	1	1	0	87	87	0	0	0	0	0	0	0	0	0	0	0	0	0	0	0	0	0	0	0	262	262	0
NC_039303.1	5263727	A	T	19	0	19	187	0	187	22	0	22	8813	24	8837	0	0	0	4	0	4	1	0	1	88	0	88	0	0	0	0	0	0	0	0	0	0	0	0	0	0	0	0	0	0	261	0	261	9
NC_039303.1	5263733	A	T	19	0	19	189	0	189	21	0	21	8850	5	8855	0	0	0	4	0	4	2	0	2	87	1	88	0	0	0	0	0	0	0	0	0	0	0	0	0	0	0	0	0	0	262	0	262	9
NC_039303.1	5279322	A	G	207	164537	164744	3218	111245	114463	179770	141886	321656	195	188	383	275	262492	262767	402	94295	94697	9	6	15	6	19	25	131	43318	43449	106	216	322	99	174	273	68835	107	68942	6	2	8	767	679	1446	3402	216291	219693	207035
NC_039303.1	5279324	C	G	165419	15	165434	114789	16	114805	322186	20	322206	381	2	383	263606	21	263627	94939	3	94942	15	0	15	25	0	25	43611	20	43631	303	23	326	230	44	274	32612	36390	69002	6	1	7	1444	1	1445	220317	13	220330	404378
NC_039303.1	5828455	T	G	79	0	79	42169	4	42173	9	0	9	12506	0	12506	0	0	0	48	0	48	6344	0	6344	2	0	2	1	0	1	0	0	0	0	0	0	1	0	1	0	0	0	0	0	0	2	0	2	9
NC_039303.1	13190037	A	G	48370	48	48418	998	905	1903	0	0	0	23	3	26	5	192	197	0	0	0	1	1	2	0	0	0	84	0	84	122	0	122	266	0	266	147252	125	147377	0	0	0	4	0	4	4	507	511	0
NC_039303.1	13190047	G	A	48091	44	48135	1894	2	1896	0	0	0	26	0	26	198	0	198	0	0	0	2	0	2	0	0	0	83	0	83	122	0	122	268	0	268	146476	115	146591	0	0	0	4	0	4	505	1	506	0
NC_039303.1	19153366	G	T	148	122655	122803	182	433692	433874	163	58	221	346957	18	346975	282127	49	282176	74985	6	74991	22	60034	60056	3	392	395	3	0	3	11	7	18	25	85	110	10	26	36	2	1	3	11	9	20	15	15	30	1139
NC_039303.1	19537179	T	C	0	6	6	0	37	37	0	100	100	0	27	27	0	0	0	0	197	197	0	1	1	0	8	8	0	65	65	0	41	41	0	2	2	0	0	0	0	229	229	8	14038	14046	0	3190	3190	61
NC_039303.1	19595229	G	A	28	8	36	91	28	119	0	0	0	0	0	0	0	0	0	0	0	0	0	0	0	0	0	0	3	0	3	1306	1	1307	2	0	2	0	0	0	2	0	2	0	0	0	0	0	0	0
NC_039303.1	19595965	G	C	0	624	624	0	1612	1612	0	18	18	6	18088	18094	0	39	39	0	0	0	0	0	0	0	0	0	0	0	0	0	0	0	0	0	0	0	0	0	0	0	0	0	0	0	0	3	3	0
NC_039303.1	19595985	G	T	0	629	629	0	1613	1613	18	0	18	0	0	0	39	0	39	0	0	0	0	0	0	0	0	0	0	0	0	0	0	0	0	0	0	0	0	0	0	0	0	0	0	0	3	0	3	0
NC_039303.1	19599045	A	G	87	0	87	1086	3	1089	0	0	0	0	0	0	52939	114	53053	0	0	0	0	0	0	0	0	0	0	0	0	0	0	0	5	0	5	0	0	0	0	0	0	398	0	398	2	0	2	3
NC_039303.1	19604268	G	C	222	0	222	65783	4	65787	320	3	323	0	0	0	2	0	2	28044	89	28133	59	3017	3076	2	17	19	3961	0	3961	16	0	16	23	0	23	5	0	5	0	0	0	1	0	1	152	2	154	381
NC_039303.1	19631787	G	A	400	0	400	62	0	62	0	0	0	259177	24	259201	6	0	6	41	0	41	65466	0	65466	0	0	0	18	0	18	790	0	790	9055	0	9055	6	0	6	0	0	0	0	0	0	5	0	5	188
NC_039303.1	19631811	G	T	2	373	375	0	62	62	0	0	0	259509	32	259541	0	6	6	40	0	40	1	0	1	0	0	0	2	0	2	2	788	790	3	3	6	3	3	6	0	0	0	0	0	0	4	1	5	187
NC_039303.1	19648587	C	T	0	0	0	0	0	0	0	0	0	0	0	0	0	0	0	0	0	0	0	0	0	3	106	109	0	0	0	0	0	0	0	0	0	0	0	0	0	0	0	0	0	0	0	0	0	0
NC_039303.1	19649641	T	G	249	0	249	5428	1	5429	5979	0	5979	65	4	69	87	76025	76112	2	0	2	1	11	12	73	0	73	18	8119	8137	9	498	507	4	56	60	2	9	11	2	0	2	0	0	0	30	13769	13799	30
NC_039304.1	210051	G	A	11374	14	11388	540	157	697	1769	2	1771	6437	0	6437	44383	6	44389	8	0	8	3471	0	3471	39	0	39	6	0	6	907	0	907	21	0	21	6	0	6	0	0	0	20	0	20	1586	2	1588	6631
NC_039304.1	210064	G	A	14360	2	14362	400	0	400	1326	0	1326	6053	3	6056	44275	4	44279	7	0	7	56136	0	56136	0	0	0	1067	0	1067	2101	0	2101	3426	0	3426	1662	0	1662	0	0	0	469	0	469	2121	0	2121	8115
NC_039304.1	210392	G	A	0	5	5	0	0	0	3	2432	2435	0	140	140	0	4	4	0	1	1	0	2	2	0	0	0	0	120	120	1	169	170	1	370	371	344	186576	186920	0	0	0	0	2	2	41	16911	16952	0
NC_039304.1	4614399	T	C	487	377	864	127503	85940	213443	160	199781	199941	14553	183	14736	95495	5	95500	174	41054	41228	2	4	6	3	1	4	85	1	86	38154	31	38185	88	8	96	38635	100	38735	0	1	1	152	5	157	111955	164	112119	43950
NC_039304.1	5849073	C	T	0	1	1	0	5	5	27	25	52	76961	51	77012	0	0	0	375	49	424	0	0	0	0	0	0	0	15	15	0	9	9	1	1	2	0	0	0	0	0	0	2	103	105	0	643	643	100
NC_039304.1	5855008	A	T	3	2	5	2	4	6	1	10	11	1	1	2	94725	69493	164218	1	2	3	3	56	59	5	41520	41525	6	1	7	5934	5	5939	10	9	19	4	0	4	32838	8	32846	10	0	10	3	0	3	4
NC_039305.1	18594335	C	T	0	0	0	0	5	5	0	0	0	0	40	40	265	0	265	4	8	12	34	0	34	0	0	0	62	0	62	0	0	0	1	0	1	0	0	0	0	0	0	0	0	0	0	12	12	0
NC_039305.1	18605965	T	A	0	7	7	0	5	5	0	56	56	46	225942	225988	29	113144	113173	0	938	938	8	20763	20771	0	129	129	0	1	1	0	1	1	0	20	20	0	4	4	0	0	0	0	4	4	0	5	5	0
NC_039305.1	18606438	C	A	115904	59	115963	412	32	444	258800	252	259052	259	45	304	256	97	353	405	325	730	6	0	6	0	7	7	82	93	175	55	37	92	81	5	86	16	2	18	0	0	0	4	785	789	38	3491	3529	130
NC_039305.1	18623601	C	T	314036	227	314263	1218	7	1225	986860	1053483	2040343	898	840	1738	829847	420	830267	613	639	1252	133609	72	133681	77170	36	77206	125811	49	125860	1329	191	1520	2009	10	2019	1140387	721	1141108	55	15	70	43	13	56	229	131	360	475
NC_039306.1	4761965	T	C	9059	0	9059	1474	0	1474	811	0	811	494	0	494	199571	30	199601	97373	15	97388	5324	0	5324	12949	0	12949	21220	1	21221	1547	0	1547	550	0	550	157	0	157	114	0	114	14	0	14	302355	56	302411	1882
NC_039306.1	4761973	T	G	0	54	54	0	13	13	0	18	18	0	7	7	46	198824	198870	26	96662	96688	0	6	6	0	10	10	1	14575	14576	0	41	41	0	62	62	0	11	11	0	0	0	0	9	9	70	300290	300360	0
NC_039306.1	4762004	C	T	9054	0	9054	1472	0	1472	811	0	811	494	0	494	199529	33	199562	97357	16	97373	38552	0	38552	12946	0	12946	21211	2	21213	1547	0	1547	135807	0	135807	157	0	157	114	0	114	14	0	14	302239	66	302305	1880
NC_039306.1	4762256	A	G	98702	128	98830	437	0	437	271104	490	271594	604940	1227	606167	385852	882	386734	3263	7	3270	98858	200	99058	116015	241	116256	118	2	120	94	0	94	110	0	110	23	0	23	0	0	0	913	1	914	173237	307	173544	260149
NC_039306.1	4776530	C	A	152	0	152	806	1	807	2169	4	2173	20876	15	20891	88851	53	88904	778	1	779	9754	7	9761	3	0	3	4	0	4	17	0	17	9	0	9	3	0	3	0	0	0	5	0	5	24107	16	24123	388
NC_039306.1	4779426	C	T	244856	391	245247	800	1	801	33063	11	33074	225	0	225	239940	142	240082	30	0	30	118337	96	118433	612	0	612	8	0	8	7	0	7	152	0	152	46	0	46	4	0	4	10	0	10	1963	0	1963	24
NC_039306.1	6569251	C	G	422	8	430	70906	11	70917	131217	2	131219	221	5	226	245446	117939	363385	96681	11	96692	9	1	10	57	0	57	86423	3	86426	79095	3	79098	354	11	365	73	2	75	0	0	0	13	1	14	58	1	59	1262
NC_039306.1	6572405	C	T	230	0	230	1593	2	1595	0	0	0	11	0	11	395307	265	395572	0	0	0	2	0	2	0	0	0	1	0	1	2	0	2	33	0	33	7	0	7	0	0	0	4	0	4	2	0	2	5
NC_039306.1	9107773	T	C	0	0	0	0	0	0	0	0	0	0	0	0	0	0	0	0	0	0	0	49	49	0	280	280	0	0	0	0	0	0	0	1	1	0	0	0	0	0	0	0	1	1	0	0	0	0
NC_039306.1	9107785	A	C	0	0	0	0	0	0	0	0	0	0	0	0	0	0	0	0	0	0	47	0	47	298	0	298	0	0	0	0	0	0	1	0	1	0	0	0	0	0	0	1	0	1	0	0	0	0
NC_039306.1	9110585	G	T	0	0	0	0	0	0	0	323	323	0	8	8	0	148	148	0	0	0	0	69	69	0	1	1	0	10	10	0	18	18	0	54	54	0	62321	62321	0	1	1	0	0	0	0	52	52	0
NC_039306.1	15176979	T	C	28	0	28	569	1	570	0	1	1	7	15002	15009	3072	1492	4564	0	12	12	0	0	0	0	0	0	0	0	0	0	0	0	0	0	0	0	2	2	0	0	0	0	0	0	0	1192	1192	0
NC_039307.1	5101740	C	A	6885	108	6993	6	934	940	25	0	25	0	0	0	0	1	1	2	368	370	0	3	3	0	0	0	3	2444	2447	0	12	12	10	5916	5926	0	29	29	0	0	0	32	1	33	6158	5	6163	2
NC_039307.1	5101916	G	A	89	0	89	620	0	620	29	0	29	34558	23	34581	530	0	530	57929	47	57976	1	0	1	1	0	1	1	0	1	3961	3	3964	2	0	2	3	0	3	0	0	0	7	0	7	8399	4	8403	563
NC_039307.1	5101918	G	A	89	0	89	621	0	621	28	0	28	34529	28	34557	528	0	528	57793	24	57817	0	0	0	1	0	1	1	0	1	3966	2	3968	2	0	2	3	0	3	0	0	0	7	0	7	234	8003	8237	562
NC_039307.1	18256976	A	C	0	3	3	0	2	2	0	1	1	0	0	0	0	208	208	0	0	0	0	2	2	0	0	0	0	13	13	0	0	0	0	0	0	0	0	0	0	0	0	0	0	0	0	0	0	0
NC_039307.1	18257186	G	T	79	17	96	1	25	26	39	234449	234488	9	189	198	13124	310836	323960	130104	242	130346	0	8	8	0	3	3	0	0	0	4	66	70	5	28	33	0	8	8	0	2	2	4	242	246	21	1092	1113	1149
NC_039307.1	20071062	T	C	16	0	16	0	0	0	25	1	26	372	2	374	2	714	716	0	6	6	79	0	79	0	0	0	48	0	48	11	0	11	282183	165	282348	541	0	541	0	0	0	7	0	7	1	0	1	1
NC_039313.1	11958053	G	A	12	88	100	17	2	19	102	16	118	268450	124	268574	353627	150	353777	1282	60316	61598	149	10	159	132885	87	132972	37172	212	37384	152	2	154	264	39984	40248	37	90	127	3	2	5	5	6	11	8275	262661	270936	219
NC_039313.1	12453281	A	G	46	29081	29127	11	116	127	49	9488	9537	91	177758	177849	7675	97497	105172	30747	960	31707	6	11162	11168	3	75	78	21	22	43	15	11	26	3	23	26	1	6	7	4	3	7	297	127	424	28802	696	29498	83649
NC_039314.1	5822194	T	A	12	6519	6531	0	2	2	1185	1632	2817	1	5	6	3	2	5	0	0	0	6	0	6	161	0	161	14	1	15	9352	7	9359	9	4	13	0	0	0	1	0	1	0	0	0	1	1	2	4
NC_039314.1	19393593	T	C	2	0	2	0	0	0	0	0	0	10	0	10	161482	104	161586	0	0	0	1	0	1	0	0	0	1	0	1	1	0	1	37	0	37	0	0	0	0	0	0	1	0	1	0	0	0	14
NC_039314.1	31299865	T	A	2	1268	1270	282	410867	411149	1	431	432	561	732804	733365	0	16	16	1	3270	3271	0	4	4	0	2	2	0	3	3	0	8	8	0	11	11	0	14	14	0	0	0	0	14	14	0	16	16	0
NC_039315.1	7227281	G	A	15255	11	15266	7759	6	7765	1047	20	1067	75	86262	86337	34581	9	34590	136	385	521	7370	5	7375	0	0	0	34398	39	34437	179	0	179	1001739	359	1002098	1724	1	1725	47	0	47	500	0	500	50299	23	50322	134394
NC_039315.1	7229248	A	C	14500	0	14500	61565	1	61566	95026	1	95027	111	0	111	60117	0	60117	2769	0	2769	2	0	2	1	0	1	2336	0	2336	39190	0	39190	42	0	42	19	0	19	0	0	0	2	0	2	66	0	66	91
NC_039316.1	10792068	C	T	132434	412	132846	757	113083	113840	2945	11	2956	302625	121	302746	251429	109	251538	161802	112	161914	13	1	14	21	2	23	132036	76	132112	498	3	501	607	4	611	126	2	128	0	0	0	20	3	23	344806	170	344976	2039
NC_039318.1	37053335	G	C	102	68489	68591	35785	612	36397	7	3	10	0	1	1	1	25	26	0	3	3	0	1	1	0	0	0	0	0	0	0	0	0	1	45	46	2	14	16	0	0	0	1	0	1	1	1	2	0
NC_039319.1	16249721	C	T	22445	7	22452	68	0	68	27497	25	27522	48213	31044	79257	3	1	4	276	139	415	2	0	2	0	0	0	9766	9	9775	66	12471	12537	45	2	47	6	2	8	0	0	0	131	0	131	2	1	3	48
NC_039321.1	8360191	C	G	46	0	46	15732	0	15732	20	0	20	5	0	5	1796	0	1796	17	0	17	0	0	0	7	0	7	11	0	11	12060	0	12060	7	0	7	6	0	6	0	0	0	45	0	45	36162	2	36164	14240
NC_039321.1	8360203	G	T	46	0	46	15720	3	15723	20	0	20	5	0	5	1798	0	1798	17	0	17	0	0	0	7	0	7	11	0	11	12050	0	12050	7	0	7	5	0	5	0	0	0	45	0	45	36141	3	36144	14209
NC_039321.1	8360596	A	G	2	0	2	0	0	0	0	0	0	0	0	0	1	0	1	0	0	0	0	0	0	0	0	0	11	0	11	4485	14	4499	4	0	4	4	0	4	0	0	0	0	0	0	681	0	681	2
NC_039321.1	8360599	T	G	2	0	2	0	0	0	0	0	0	0	0	0	1	0	1	0	0	0	0	0	0	0	0	0	11	0	11	4475	0	4475	4	0	4	4	0	4	0	0	0	0	0	0	679	0	679	2
NC_039322.1	9118070	T	C	50	146292	146342	6	482	488	0	66	66	103	150083	150186	82946	154	83100	21	57897	57918	0	2	2	0	2	2	0	6	6	2	0	2	6	69	75	0	20	20	0	0	0	0	7	7	0	5	5	1
NC_039323.1	4530533	G	A	0	0	0	0	0	0	0	0	0	0	0	0	0	0	0	0	0	0	0	0	0	0	0	0	0	0	0	0	0	0	0	0	0	0	0	0	0	0	0	0	0	0	0	0	0	0
NC_039323.1	4530578	G	A	0	0	0	0	0	0	0	0	0	2	0	2	0	0	0	0	0	0	1	0	1	0	0	0	11	0	11	15	0	15	40	0	40	30098	7	30105	0	0	0	0	0	0	0	0	0	0
NC_039323.1	4530611	T	C	0	0	0	0	0	0	0	0	0	2	0	2	0	0	0	0	0	0	1	0	1	0	0	0	11	0	11	15	0	15	40	0	40	30043	34	30077	0	0	0	0	0	0	0	0	0	0
NC_039323.1	7226723	C	T	42	0	42	21	0	21	17684	9	17693	239701	12222	251923	740565	362	740927	124	8	132	30208	15	30223	15	0	15	62	0	62	53050	29	53079	87	0	87	50	0	50	1	0	1	10	0	10	40	0	40	270
NC_039323.1	10794229	G	A	48	0	48	80	0	80	233	0	233	2	0	2	43	0	43	81	0	81	12	0	12	0	0	0	0	0	0	0	0	0	0	0	0	0	0	0	0	0	0	0	0	0	1	0	1	0
NC_039323.1	12237899	T	C	156	0	156	675	2	677	204	0	204	7	0	7	7	0	7	0	0	0	116	1	117	0	0	0	15	0	15	12704	22	12726	11	0	11	0	0	0	0	0	0	142	0	142	0	0	0	8
NC_039323.1	12237940	G	T	162	0	162	335	0	335	131	0	131	7	0	7	7	0	7	0	0	0	132	0	132	0	0	0	23	0	23	12494	17	12511	44	0	44	0	0	0	0	0	0	138	0	138	0	0	0	8
NC_039323.1	23282694	A	C	4	0	4	3	0	3	0	0	0	0	0	0	88230	1	88231	0	0	0	0	0	0	0	0	0	0	0	0	0	0	0	2	0	2	1	0	1	0	0	0	0	0	0	0	0	0	1
NC_039323.1	23305446	T	G	0	0	0	0	190	190	300	1	301	0	272	272	0	40	40	0	34	34	0	65	65	0	0	0	0	0	0	1	0	1	2	1	3	317	0	317	0	0	0	0	0	0	1221	89	1310	0
NC_039323.1	23305463	A	T	0	0	0	0	191	191	0	301	301	0	271	271	0	40	40	0	34	34	0	65	65	0	0	0	0	0	0	0	1	1	0	3	3	0	313	313	0	0	0	0	0	0	0	1304	1304	0
NC_039323.1	25383274	G	A	77	6	83	5	0	5	6719	7233	13952	132922	230	133152	243378	3336	246714	1859	4	1863	2052	3	2055	479	1	480	3068	2	3070	862	22	884	70	0	70	14	2	16	0	0	0	154	1	155	21140	28	21168	35536
NC_039323.1	25397676	T	C	0	0	0	0	0	0	0	0	0	0	4	4	0	0	0	0	0	0	0	0	0	0	1	1	0	16	16	0	25	25	0	44	44	18	33224	33242	0	0	0	0	0	0	0	1	1	0
NC_039323.1	25397837	A	G	0	0	0	0	4	4	0	0	0	0	0	0	0	0	0	0	0	0	0	0	0	0	0	0	0	0	0	0	2	2	0	3	3	4	3443	3447	0	0	0	0	0	0	0	0	0	0
NC_039323.1	25397853	A	G	0	0	0	0	4	4	0	0	0	0	0	0	0	0	0	0	0	0	0	0	0	0	0	0	0	0	0	0	2	2	0	3	3	0	3465	3465	0	0	0	0	0	0	0	0	0	0
NC_039323.1	25493724	A	G	15	0	15	4	0	4	288144	557	288701	333	1	334	4578	10	4588	138	0	138	152	1	153	3	0	3	1	0	1	41	0	41	0	0	0	1	0	1	7	1	8	4	0	4	38	0	38	130
NC_039323.1	25627794	T	C	67	52012	52079	0	316	316	0	0	0	6	0	6	88280	82298	170578	0	0	0	16502	15981	32483	3	1	4	1	3	4	2	7034	7036	7	44	51	3	17	20	0	0	0	1	0	1	2	2	4	0
NC_039323.1	25655020	A	G	20	0	20	3	0	3	4	0	4	3	0	3	173411	423	173834	231	0	231	5234	3	5237	84	0	84	14325	31	14356	72294	193	72487	83	0	83	34	1	35	1	0	1	2	0	2	50292	92	50384	43
NC_039323.1	25658407	T	A	0	520	520	88	152208	152296	74	145030	145104	13389	134	13523	43587	132884	176471	123	81057	81180	1	19	20	0	2	2	98	162024	162122	0	560	560	5	502	507	1	68	69	0	3	3	0	5	5	0	46	46	13
NC_039323.1	25658413	C	T	520	0	520	152397	57	152454	145188	68	145256	13541	11	13552	176690	63	176753	81248	36	81284	149	0	149	2	0	2	162108	71	162179	559	1	560	524	0	524	70	0	70	3	0	3	5	0	5	46	0	46	848
NC_039323.1	25821027	G	A	190083	99	190182	0	0	0	0	0	0	12768	9	12777	54499	40	54539	0	0	0	73578	33	73611	0	0	0	239548	157	239705	32193	16	32209	372	0	372	64	0	64	0	0	0	2	0	2	26	0	26	46
NC_039323.1	25828048	G	A	0	0	0	0	0	0	0	0	0	257	0	257	43	0	43	0	0	0	45	0	45	0	0	0	172	1	173	0	0	0	0	0	0	0	0	0	0	0	0	10	0	10	0	0	0	0
NC_039323.1	25828049	G	A	0	0	0	0	0	0	0	0	0	256	0	256	43	0	43	0	0	0	45	0	45	0	0	0	173	0	173	0	0	0	0	0	0	0	0	0	0	0	0	10	0	10	0	0	0	0
NC_039323.1	25848730	T	A	0	0	0	0	0	0	0	0	0	0	0	0	0	0	0	0	0	0	0	0	0	0	0	0	0	0	0	0	0	0	0	0	0	0	0	0	0	0	0	0	0	0	0	0	0	0
NC_039323.1	25961280	C	T	3921	1	3922	1294	3	1297	4832	2	4834	268934	176	269110	7886	3	7889	59298	40	59338	1	0	1	6	0	6	10	0	10	7	0	7	7	0	7	3	0	3	0	0	0	3	0	3	175738	532	176270	840
NC_039323.1	25966154	C	T	0	0	0	0	0	0	0	0	0	0	0	0	0	0	0	0	0	0	0	0	0	0	0	0	0	0	0	0	0	0	0	0	0	0	0	0	0	0	0	0	0	0	0	0	0	0
NC_039323.1	25966397	A	G	4988	6	4994	0	0	0	0	0	0	5	10	15	2414	3	2417	0	0	0	0	0	0	0	0	0	3460	2	3462	6	3	9	0	0	0	2	0	2	0	0	0	0	0	0	954	1	955	6
NC_039323.1	26003885	G	A	0	504	504	0	42	42	1	567	568	1450	1187650	1189100	1104	467694	468798	1245	454328	455573	37	5	42	48	93	141	1	11	12	0	8	8	1	58	59	0	29	29	0	1	1	0	34	34	0	90	90	14
NC_039323.1	26003914	G	A	320	501	821	11	38	49	140	563	703	3330	1183900	1187230	164781	457896	622677	259885	454187	714072	235	5	240	202862	103	202965	7	12	19	7	8	15	20	58	78	8	28	36	1	1	2	17	32	49	637	91	728	2836
NC_039323.1	26064004	G	A	0	1	1	2	9	11	36	25	61	103783	40	103823	3026	1	3027	456	57	513	4	1	5	0	0	0	14762	20	14782	39	12	51	26	3	29	2	1	3	0	0	0	1	249	250	9	1012	1021	199
NC_039323.1	26103780	G	A	10134	14	10148	2393	1	2394	61	4861	4922	78646	57	78703	7535	6	7541	510	0	510	7	0	7	0	0	0	9	1713	1722	5	3	8	16774	24	16798	71	1	72	0	0	0	2	0	2	2	3	5	95
NC_039323.1	26120982	G	A	39	0	39	87	0	87	6	0	6	20	0	20	551	0	551	25	25	50	168	0	168	5	0	5	13507	10	13517	94	0	94	627137	264	627401	2185	1	2186	1	0	1	200	0	200	885	0	885	54755
NC_039323.1	26121236	T	A	275	0	275	0	0	0	0	0	0	2	0	2	6	4097	4103	0	0	0	27	0	27	0	0	0	1	0	1	3	0	3	1	0	1	0	0	0	0	0	0	1	0	1	3	0	3	2
NC_039323.1	26122873	A	G	487	0	487	7916	16	7932	392	1	393	14	0	14	165257	439	165696	0	0	0	1	0	1	3	0	3	99	0	99	78791	192	78983	44	0	44	36	0	36	1	0	1	5	0	5	16	0	16	33
NC_039323.1	26122894	T	C	2	487	489	10	7922	7932	0	394	394	0	14	14	96	165868	165964	0	0	0	0	1	1	0	3	3	0	99	99	39	79029	79068	0	44	44	0	38	38	0	1	1	0	5	5	0	16	16	0
NC_039323.1	26387865	C	A	106	0	106	14	0	14	1464	1	1465	186972	79	187051	276869	209	277078	1478	2	1480	622623	0	622623	0	0	0	13681	5	13686	72	0	72	46106	0	46106	30	0	30	0	0	0	101	0	101	16	0	16	439
NC_039323.1	26387866	T	A	106	1	107	16	0	16	1467	0	1467	187188	62	187250	277480	101	277581	1489	2	1491	622622	0	622622	0	0	0	13703	4	13707	72	0	72	46105	0	46105	30	1	31	0	0	0	101	0	101	16	0	16	443
NC_039323.1	26387892	C	G	61	3	64	15	0	15	1461	6	1467	88	185730	185818	276548	45	276593	1433	36	1469	2	0	2	0	0	0	13553	6	13559	58	2	60	102	0	102	28	3	31	0	0	0	1	3	4	12	4	16	271
NC_039323.1	26589565	T	G	0	473	473	81	164778	164859	3265	163565	166830	37	74924	74961	116	342345	342461	10	34032	34042	0	6	6	0	4	4	0	3	3	0	41	41	0	31	31	0	11	11	0	0	0	0	3	3	1	32	33	3
NC_039323.1	26630333	A	C	0	0	0	0	0	0	3	0	3	53062	7	53069	0	0	0	19	0	19	0	0	0	0	0	0	0	8	8	0	8	8	2	32	34	6	22991	22997	0	0	0	0	0	0	0	0	0	35
NC_039323.1	26633041	G	T	0	0	0	0	0	0	0	2	2	0	0	0	0	445	445	0	0	0	0	1	1	0	0	0	0	1	1	0	0	0	0	11	11	0	4060	4060	0	0	0	1	1251	1252	0	0	0	0
NC_039323.1	26646666	G	A	761	0	761	220881	29	220910	104312	10	104322	25305	1	25306	887	0	887	208601	23	208624	201094	0	201094	184	0	184	1052	0	1052	912	0	912	10901	0	10901	22	0	22	0	0	0	16	0	16	290280	24	290304	1913
NC_039323.1	26646679	T	C	0	759	759	186	219800	219986	7807	96524	104331	14	25324	25338	0	12	12	98	208487	208585	0	6	6	0	25	25	0	15	15	2	30	32	0	9	9	0	5	5	0	0	0	0	11	11	306	286478	286784	2
NC_039323.1	26646729	T	A	722	0	722	220243	37	220280	104061	3	104064	25048	0	25048	886	0	886	207921	11	207932	25	0	25	184	0	184	1051	0	1051	913	0	913	98	0	98	22	0	22	0	0	0	16	0	16	284096	28	284124	1892
NC_039323.1	31202750	A	G	2	7	9	18	0	18	4	2429	2433	0	2675	2675	34	60836	60870	0	77	77	0	2	2	0	0	0	0	0	0	0	7	7	0	6	6	0	3	3	0	0	0	0	0	0	0	13	13	0
NC_039323.1	31218586	A	T	29	18	47	2	10	12	7	70	77	40	85727	85767	82362	76731	159093	32435	20427	52862	8	16508	16516	4	12373	12377	1	27	28	2	13	15	3	14	17	2	4	6	0	0	0	2	203	205	10	893	903	267
NC_039323.1	31218590	A	G	13	33	46	0	12	12	8	69	77	22	85832	85854	32	159195	159227	19983	32890	52873	2	16535	16537	4	12407	12411	0	28	28	1	14	15	0	17	17	0	6	6	0	0	0	1	204	205	1	902	903	150
NC_039323.1	38367202	C	T	58351	196	58547	19908	10	19918	7019	404257	411276	300555	467	301022	28855	26	28881	67550	199138	266688	3	13	16	11	2	13	12	5	17	3	75	78	51	5	56	11	2	13	0	1	1	3	16	19	172685	145	172830	839
NC_039323.1	38371703	T	A	2	9	11	2	1	3	716	101748	102464	63	137	200	0	3	3	0	70	70	3	2	5	1	0	1	350	0	350	535	15	550	1233	0	1233	641301	115	641416	0	1	1	10	2	12	21	14	35	2
NC_039323.1	38371714	A	C	2	9	11	2	1	3	699	101790	102489	63	139	202	0	3	3	0	69	69	3	2	5	1	0	1	350	0	350	528	14	542	1232	0	1232	639554	41	639595	0	1	1	10	2	12	21	14	35	2
NC_039323.1	39302684	C	A	0	0	0	0	0	0	133	0	133	95	0	95	17	0	17	35	0	35	666	0	666	0	0	0	0	0	0	0	0	0	756	0	756	0	0	0	0	0	0	0	0	0	64	0	64	0
NC_039323.1	39302699	G	A	0	0	0	0	0	0	49	83	132	0	96	96	17	0	17	35	0	35	0	0	0	0	0	0	0	0	0	0	0	0	0	0	0	0	0	0	0	0	0	0	0	0	64	0	64	0
[truncated: 2 more columns]
